# Supplementary material for: Best practice for wildlife gut microbiome research: A comprehensive review of methodology for 16S rRNA gene investigations
Source: Front Microbiol. 2023 Feb 22;14:1092216. doi: 10.3389/fmicb.2023.1092216 (PMC9992432; doi:10.3389/fmicb.2023.1092216)
Supplement: Supplementary file 1 [file Table_1.xlsx]

## Sheet: Table 1 - Storage
Supplementary Table 1. Summary of research findings related to the effects of different storage conditions on microbiome stability
(Key: - not tested; ✓ - suitable, ✓✓ - recommended, x – not recommended)
Target result	Sample source	Cooling	Duration	Preservation method															Reference(s)
				None	Ethanol 70%	Ethanol 95% or greater	Fecal Occult Blood Test Cards	Whatman FTA cards	OMNIGene®⠂GUT	NBgene_Gut	MGIEasy	Longsee	RNALater	Norgen Biotek	CURNA	DNA Genotek HEMA	Zymo Research Shield	EDTA
Alpha diversity	Human	Freezing at -80ºC	Day 0, 7,14, & 21	✓✓	-	-	-	-	✓✓	-	-	-	-	-	-	-	-	-	Lim et al. 2020
		Ambient		X	-	-	-	-	✓✓	-	-	-	-	-	-	-	-	-
Small community composition changes	Human and dog	Freezing at -20ºC	1 week	✓	✓	✓✓	-	✓✓	✓✓	-	-	-	✓✓	-	-	-	-	-	Song et al. 2016
	Human and dog	freeze-thaw	-	-	✓	✓	-	✓✓	✓	-	-	-	✓	-	-	-	-	-
Microbial composition stability	Human	Refrigeration at 4ºC	3 days	✓	-	-	-	-	✓✓	-	-	-	✓	-	-	-	-	✓	Choo et al. 2015
	Human	Freezing at -80ºC	Immediate	✓	✓✓	-	✓	-	-	-	-	-	✓	-	-	-	-	✓	Sinha et al. 2015
	Human		3 days	✓	-	-	-	-	✓✓	-	-	-	✓	-	-	-	-	✓	Choo et al. 2015
	Human	Ambient	60 days	-	-	-	-	-	✓✓	-	-	-	-	-	-	-	-	-	Doukhanine et al. 2016
	Human	Ambient	4 days	✓	✓	-	✓✓	-	-	-	-	-	✓✓	-	-	-	-	✓	Sinha et al. 2015
	Human (child)	Ambient	3 weeks	x	-	-	-	-	✓✓	-	-	-	-	-	-	-	-	-	Lim et al. 2020
Beta diversity	rats	Freezing at -80ºC	1 week, 2 weeks & 6 months	✓✓	✓✓	-	-	-	-	-	-	-	-	-	-	-	-	-	Ma et al. 2020
		Cooling at 4ºC		-	✓	-	-	-	-	-	-	-	-	-	-	-	-	-
		Ambient		-	-	-	-	-	✓	-	✓✓	X	-	-	-	-	-	-
	Human	Freezing at -80ºC	Day 0, 7,14, & 21	✓✓	-	-	-	-	✓✓	-	-	-	-	-	-	-	-	-	Lim et al. 2020
		Ambient		✓✓	-	-	-	-	✓✓	-	-	-	-	-	-	-	-	-
	Human	Ambient, compared to -80ºC frozen control	7 days	-	-	-	-	-	✓✓	-	-	-	✓✓	✓✓ lowest shift	✓✓	✓✓	✓	-	Chen et al. 2019
Hierarchical clustering (weighted unifrac)	Human	Frozen (liquid N2)	48 hours	✓✓	-	-	-	-	-	-	-	-	✓	-	-	-	-	-	Liang et al. 2020
		Ambient		✓✓	-	-	-	-	-	-	-	-	✓	-	-	-	-	-
Small changes in OTU relative abundance	Human and dog	Freezing at -20ºC & refrigeration at 4ºC	8 weeks	-	X	✓	-	✓✓	✓✓ lowest changes in certain taxa	-	-	-	✓	-	-	-	-	-	Song et al. 2016
	Human and dog	Ambient	Immediate	-	✓✓	✓✓	-	✓✓	✓✓	-	-	-	✓ wider shifts in OTU relative abundance	-	-	-	-	-
	Human and dog	Ambient	8 weeks	✓	✓	✓✓	-	✓✓	✓✓	-	-	-	✓✓	-	-	-	-	-
Relative abundance of dominant and functional bacteria	rats	Freezing at -80ºC	1 week, 2 weeks & 6 months	✓✓	✓✓	-	-	-	-	-	-	-	-	-	-	-	-	-	Ma et al. 2020
		Cooling at 4ºC		-	✓	-	-	-	-	-	-	-	-	-	-	-	-	-
		Ambient		-	-	-	-	-	✓	-	✓✓	✓	-	-	-	-	-	-
	Human	Ambient, compared to frozen control	2, 15, 30, 45, & 60 days	-	x	-	-	-	✓✓	✓✓	-	-	x	-	-	-	-	-	Park et al. 2020
DNA concentration	﻿spider monkey (Ateles geoffroyi)	Freezing at -80ºC & -20ºC	1,2,4 & 8 weeks	✓✓	-	✓	-	x	-	-	-	-	✓	-	-	-	-	-	Hale et al. 2014
	rats	Freezing at -80ºC	1 week, 2 weeks & 6 months	✓	✓	-	-	-	-	-	-	-	-	-	-	-	-	-	Ma et al. 2020
		Cooling at 4ºC		-	✓	-	-	-	-	-	-	-	-	-	-	-	-	-
		Ambient		-	-	-	-	-	✓ decrease in concentration over time	-	✓✓	✓ lower yield & quality	-	-	-	-	-	-
DNA purity	﻿spider monkey (Ateles geoffroyi)	Freezing at -80ºC & -20ºC	1,2,4 & 8 weeks	✓✓	-	✓✓	-	✓	-	-	-	-	✓✓	-	-	-	-	-	Hale et al. 2014
	Human	Ambient, compared to frozen control	3 days	✓✓	-	-	✓✓	-	-	-	-	-	x decrease in purity	-	-	-	-	-	Dominianni et al. 2014
Microbial composition and diversity over time most similar to fresh samples	﻿spider monkey (Ateles geoffroyi)	Freezing at -80ºC & -20ºC	1,2,4 & 8 weeks	✓✓	-	✓✓	-	x	-	-	-	-	x	-	-	-	-	-	Hale et al. 2014
Metabolite profile - metabolite abundance relationships	Human (child)	Ambient	3 weeks	x	-	-	-	-	✓✓	-	-	-	-	-	-	-	-	-	Lim et al. 2020
Metabolome profile	Human (child)	Ambient	48 hours	x	-	-	-	-	✓✓	-	-	-	x	-	-	-	-	-	Liang et al. 2020

## Sheet: Table 2 - DNA extraction
Supplementary Table 2. Summary of the literature on how different DNA extraction techniques affect DNA yield, purity and microbiome composition
(Key: - not tested; ✓ - suitable, ✓✓ - recommended, x – not recommended)
Sample	Outcome	Classic Methods (phenol-chloroform / chaotropic salts)	QIAamp DNA Stool Mini Kit	QIAamp DNA Stool Kit	QIAsymphony Virus/Bacteria Midi Kit	Zymo ZR Fecal DNA Mini Prep Kit	MoBio Powersoil	MoBio Fecal Kit	EZ1	(Dneasy) Ultraclean Microbial Kit	MP Biomedicals Fast DNA Kit for Feces	MP Biomedicals Fast DNA Kit for Soil	Reference(s)
Human fecal samples	Higher DNA yields	-	-	✓✓	-	-	-	✓	-	-	-	-	Nechvatal et al. 2008
		-	-	✓	-	-	✓✓	-	-	-	-	-	Bahl et al. 2012
		-	✓	-	-	-	-	-	-	✓	✓✓	✓✓	Ariefdjohan et al. 2010
	Higher DNA yields and bacterial diversity	-	✓	-	✓✓	✓✓	✓	-	-	✓	-	-	Claasen et al. 2013
	Higher DNA yields and quality	-	✓	-	-	-	X inferior quality DNA	-	-	-	✓✓	-	Panek et al. 2018
	Best quality DNA	-	✓	-	✓✓	✓	✓		-	✓	-	-	Claasen et al. 2013
	Higher DNA concentration and purity	-	✓✓	-	-	-	-	✓	-	-	-	-	Szopinska et al. 2018
	Low biomass samples	-	-	✓	-	-	✓✓	-	-	-	-	-	Velasques-Mejia et al. 2018
	Nucleic acid purity, sequence yield, read length after trimming, OUT level diversity	✓	✓✓	-	-	-	-	-	-	-	-	-	Gerasimidis et al. 2016
	Double-stranded DNA yield	✓✓ (chaotropic salts)	✓	-	-	-	-	-	-	-	-	-
	Relative abundance of microbial taxa	-	↑ Bacteroidetes	-	-	-	↑ Firmicutes ↑ Actinobacteria	-	-	-	-	-	Velasques-Mejia et al. 2018
Pathogenic eukaryotes	Higher concentration nucleic acids, lower contaminants	-	✓	-	-	-	-	-	✓✓	-	-	-	Menu et al. 2018
	Lower qPCR Ct values (higher efficiency)	-	Cryptosporidium parvum/hominis & Dientamoeba fragilis (2/7) - no significant difference to EZ1	-	-	-	-	-	Blastocystis spp., Cyclospora cayetanensis, , Giardia intestinalis, Cystoisospora belli and Enterocytozoon bieneusi (5/7)	-	-	-

## Sheet: Table 3 - Hypervariable region
Supplementary Table 3. Summary of the literature on different hypervaiable regions choices and their effect on downstream results
(Key: - not tested; ✓ - suitable, ✓✓ - recommended, x – not recommended)
Target result	Hypervariable region											Reference(s)
	V2	V2-V3	V3-V4	V4	V4-V6	V5-V6	V6-V7	V6-V8	V7-V8	V8	V9
Representative of full length 16S phylogenies	-	-	✓✓	-	-	-	-	-	-	-	x	Ragan-Kelley et al. 2013
	x	-	-		✓✓	-	-	-	-	x	-	Yang et al. 2016
Representative of full length 16S species richness	-	-	-	✓✓	-	✓✓	✓✓	-	-	-	-	Youssef et al. 2009
Taxonomic classification at the Genus level	-	-	-	✓✓	-	-	-	-	-	-	-	Soergel et al. 2012
Similar community profile to shotgun metagenomics	-	-	-	✓✓	-	-	-	✓	✓	-	-	Tremblay et al. 2015
Higher resolution for lower ranked taxa (genus & species)	-	✓✓	✓	-	-	-	-	-	-	-	-	Bukin et al. 2019
				✓		✓✓

## Sheet: Table 4 -Bioinformatic software
Supplementary Table 4. Summary of the literature on different Bioinformatic software available and their relevant features for microbiome analysis
(Key: ✓ - feature of the software)
	Remove Adaptors	Quality Trim	paired-end assembly	Chimera identification and removal	OTU Clustering	Denoising ASVs	Sequence Alignment	Reference(s)
cutadapt	✓	✓	-	-	-	-	-	Martin, 2011
trimmomatic	✓	-	-	-	-	-	-	Bolger et al., 2014
Skewer	✓	-	-	-	-	-	-	Jiang et al., 2014
Sickle	-	✓	-	-	-	-	-	Joshi et al., 2011
PANDAseq	-	-	✓	-	-	-	-	Masella et al., 2012
UCHIME	-	-	-	✓	-	-	-	Edgar et al., 2011
DECIPHER	-	-	-	✓	-	-	-	Wright et al., 2012
mothur	✓	✓	✓	✓	✓	✓	✓	Schloss et al., 2009
DADA2	✓	✓	✓	✓	-	✓	✓	Callahan et al., 2016
Deblur	-	-	-	-	-	✓	-	Amir et al., 2016	***
UNOISE3	-	-	-	-	-	✓	-	Edgar 2016	***
QIIME	✓	✓	✓	✓	✓	-	✓	Caporaso et al., 2010
QIIME 2	✓	✓	✓	✓	✓	✓	-	Bolyen et al., 2019
***Note: For ASV methods OTU clustering is not necessary. For OTU methods, denoising is not necessary. Mothur, dada2, QIIME, and QIIME2 use aforementioned software in their workflow. In some cases there is flexibilty on which software can be used for specific task.
